# Supplementary material for: Identification and Expression Analysis of Chalcone Synthase Gene Family in Tartary Buckwheat
Source: Genes (Basel). 2025 Apr 14;16(4):451. doi: 10.3390/genes16040451 (PMC12027227; doi:10.3390/genes16040451)
Supplement: Supplementary file 1 [file genes-16-00451-s001.zip]

Archive with 2 entries (2 files):
- Table S1. CHS proteins from different plants for phylogenetic analysis.xlsx
- Table S2. Specific primers of FtCHS genes for qRT-PCR analysis.xlsx
