# Supplementary material for: Identification and Expression Analysis of Chalcone Synthase Gene Family in Tartary Buckwheat
Source: Genes (Basel). 2025 Apr 14;16(4):451. doi: 10.3390/genes16040451 (PMC12027227; doi:10.3390/genes16040451)
Supplement: Supplementary file 1 [file genes-16-00451-s001.zip › Table S1. CHS proteins from different plants for phylogenetic analysis.xlsx]

## Sheet: Chalcone synthases (CHSs)
Species	Protein Name	Protein ID	Protein Sequence
Fagopyrum tataricum	FtCHS1	this study	MSKPQTDGSSKHCIGPNGRTPTAGKATILALGKAFPKQLVPQDCLVEGFIRDTNCHDLAIKEKLERLCKTTTVKTRYTVMSKEILTNYPELATEGSPTIKQRLEIANPAVLEMAADASEAAIAEWGRLAGDITHLVYVSSSEIRLPGGDLHLAAHLGLRPDVGRVMLYFLGCYGGVTGLRIAKDIAENNPGARVLLATTETTILGFRPPSPARPYDLVGAALFGDGAAAVIIGANPISGESKPFMELNAAVQQFLPGTHGVIHGGLTEEGINFKLGRDLPLKIEENIEGFCKKLMGKIGDEKLGYNDLFWAVHPGGPAILNRLESKLGLEGDKLESSRKALMDFGNVSSNTIFYVMDYMRNELEKKVESEEWGLGLAFGPGITFEGILIRSL
Fagopyrum tataricum	FtCHS2	this study	MAPSVEEIRKAQRADGPATVLAIGTATPPNCIYQADYPDFYFKVTNSEHMTDLKQKFKRMCDKSMIEKRFMHLTEEILKENQNMCAYMAPSLDSRQDMVVSEVPRLGKEAAQKAIKEWGQSKSKITHVIMCTTSGVDMPGADYQLTKLLGLRPSVKRFMMYQQGCFAGGTVLRLAKDLAENNKGARVLVVCSEITAICFRGPTETHLDSMVGQALFGDGAGAVIIGADPDLSIEKPIFELVWTAQTILPDSEGAIDGHLREVGLTFHLLKDVPGLISKNIHKSLDEAFSPLNISDWNSLFWIAHPGGPAILDQVEEKLGLKAEKMKATRQVLNDYGNMSSACVLFIMDEMRKKSLENGHATTGEGLEWGVLFGFGPGLTVETVVLHSVPVVAQ
Fagopyrum tataricum	FtCHS3	this study	MSKLVQQIRNSQKANGPATVLAIGTATPPTCYPQSEYPDFYFRMCKSEHMTELKQKMKRICDRSGIRQRFMFHTEENLTPNPNMCKFKAPSLDARQEMLIMEVPKLGVEAAEKAMEEWGQDKSKITHLIFCTTTSNDMPGADYQFARLFGLNPTVSRTMVYQQGCFAGGTVLRLVKDIAENNRGARVLVVCSEIVAFAFRGPHEDHIDSLIGQLLFGDGAAALVVGCDIDERIEKPIFELLSASQTTIPDTLHTMQLHLTEAGLTFHLTKEVPQTVADNMEEVMLEAFKPLGITDWNKIFWQVHPGGKAILDKIEEKLELNKSKLRDSRYILSEYGNLTSACVLFVMDEMRKRSAREGKKTTGEGFEWGVAIGLGPGLTVETIVMRSVAI
Fagopyrum tataricum	FtCHS4	this study	MSKLVQQIRNSQKANGPATVLAIGTATPPTCYPQSEYPDFYFRMCKSEHMTELKHKMKRICDRSGIRQRFMFHTEENLTPNPNMCKFKAPSLDARQEMLIMEVPKLGVEAAEKAMEEWGQDKSKITHLIFCTTTSNDMPGADYQFARLFGLNPTVSRTMVYQQGCFAGGTVLRLVKDIAENNRGARVLVVCSEIVAFAFRGPHEDHIDSLIGQLLFGDGAAALVVGCDIDERIEKPIFELLSASQTTIPDTLHTMQLHLTEAGLTFHLTKEVPQTVADNMEEVMLEALKPLGITDWNKIFWQVHPGGKAILDKIEEKLELNKSKLRDSRYILSEYGNLTSACVLFVMDEMRKRSAREGKKTTGEGFEWGVAIGLGPGLTVETIVMRSVAI
Fagopyrum tataricum	FtCHS5	this study	MSKLVQQIRNSQKANGPATVLAIGTATPPTCYPQSEYPDFYFRMCKSEHMTELKQKMKRICDRSGIRQRFMFHTEENLTPNPNMCKFKAPSLDARQEMLIMEVPKLGVEAAEKAMEEWGQDKSKITHLIFCTTTSNDMPGADYQFARLFGLNPTVSRTMVYQQGCFAGGTVLRLVKDIAENNRGSRVLVVCSEIVAFAFRGPHEDHIDSLIGQLLFGDGAAALVVGCDIDERIEKPIFELLSASQTTIPDTLHTMQLHLTEAGLTFHLTKEVPQTVADNMEEVMLKAFKPLGITDWNKIFWQVHPGGKAILDKIEEKLELNKSKLRDSRYILSEYGNLTSACVLFVMDEMRKRSAREGKKTTGEGFEWGVAIGLGPGLTVETIVMRSVAI
Fagopyrum tataricum	FtCHS6	this study	MSKLVQQIRNSQKANGPATVLAIGTATPPTCYPQSEYPDFYFRMCKSEHMTELKQKMKRICDRSGIRQRFMFHTEENLTPNPNMCKFKAPSLDARQEMLIMEVPKLGVEAAEKAMKEWGQDKSKITHLIFCTTTSNDMPGADYQFARLFGLNPTVSRTMVYQQGCFAGGTVLRLVKDIAENNKGSRVLVVCSEIVAFAFRGPHEDHIDSLIGQLLFGDGAAALVVGCDIDKRVEKPIFELVSASQTTIPDTLHTMQLHLTEAGLTFHLTKEVPQTVADNMEKVMLDAFKPLGITDWNKIFWQVHPGGKAILDKIEEKLELNESKLRDSRYILSEYGNLTSACVLFVMDEMRKRSIRQGKKTTGEGFEWGVAIGLGPGLTVETIVMRSVAIP
Fagopyrum tataricum	FtCHS7	this study	MAEAIEGAATILAIGTATPPTCIHQAEFPEIYFRVNKQDHLSEQFKLKLKSMSENSMIEKRYTHLTEEVLKEKGDIFGFDSPSFNVRQQMANTNVPKLAQKAAQKAIDEWGQPLSNITHLIMATNSGIDMPGYDYHLAKLLGLAPSVKRVMIFQPGCHGGSIVLRLAKDFAENNKGARVLVVCIELMTHGYRGLTESNVSSIVQQVLFGEGASAAIVGAHPNLTIEKPIFELIWTSQNIIPNSDGAIIGHICDAGLITELSPSIPNLIANNLEGCLREAFSALDINDWNSIFWVAHPGGAAIIDQIEAKVGLKPEKLRATRKILNDYGNLSTASLLFVMDEMRRKSLENGHVTTGEGLDWGVMFGFGPGLTVDTLVLRSVIITK
Fagopyrum tataricum	FtCHS8	this study	MAPTVQEIRKAQRAEGPATVLAIGTATPPNCVYQADYPDYYFRVTNSDHMTDLKEKFRRMCDKSQIEKRYMYLTEEILKEHPNMCEYMAPSLDSRQDMVVTEVPKLGKEAAQKAIKEWGQPKSKITHVIVCTTSGVDMPGADYQLTKLLGLRPSVKRFMMYQQGCFAGGTVLRMAKDLAENNRGARVLVVCSEITAVCFRGPTDTHLDSMVGQALFGDGAGAVIVGADPDLSIEKPIFELVWTSQTILPDSEGAIDGHLREVGLTFHLLKDVPGLISKNIEKSLTEAFSPLNIADWNSLFWIAHPGGPAILDQVEAKLGLKEEKLKATRQVLNDYGNMSSACVLFILDEMRKKSLENGHATTGEGLDWGVLFGFGPGLTVETVVLHSVPTTTLAN
Fagopyrum tataricum	FtCHS9	this study	MASTSVDGERAASVLAIGTANPPNCYPQAEFPDFYFRATNSDHLTDLKDKFKRICEKSMIEKRYLHLTEEILKENPNVGAYEALSLDVRQKIQVEEIVKLGEKAALKAIDEWGQPKSKITHLIVCCIAGVDMPGADYQLTKLLGLDPSVKRFMFYHLGCYAGGTVLRLAKDITENNKGARALIICSEMTPLCFRGPSETHIDSMVGQAIFGDGAAAVIVGANPNLEIERPIFKLISADQTIIPESDGAIEGHLLQVGLSFHLNKAVPTLISNTIETCLLQAFSSLNISDWNSIFWIAHPGGWAILDHIEDSVGLKKDKLKATRKVLSDCGNMSSACVFFIMDEMRKKSFENGLTTTGEGQDWGVLFGFGPGITVETVVLRSMPITK
Fagopyrum tataricum	FtCHS10	this study	MAKDTSSGKATILALGKAFPHQLVMQEFLVDGYFRNTNCDNPDLKEKLTRLCKMTTVKTRYVVMSEEILSEYPELAMEGLPTVKQRLDICNDAVTKMAIEASESAIKSWGRPKTDITHLVYVSSSEVRLPGGDLYLASGIGLKPDTQRIMLYFNGCSGGVAGIRVAKDIAENNPGSRVLLATSETTIIGFRPPSVDRPYDLVGVALFGDGAGAMIIGSNPNFKIEKPLFELHTAIQHFLPGTDKIIDGKLTEEGINFKLSRELPQIIEDNIEGFCGNILGRIGLSKEDYNDVFWAVHPGGPAILNRIEKRLGLDPEKLDASRRALADYGNASSNTIVYVMEYMMEESLKKKNEDGSREQGSEWGLVLAFGPGVTFEGILARNLIA
Fagopyrum tataricum	FtCHS11	this study	MPSQFKAKFKRICEKSMIEKRYTYLTEDILKENPNMCDHMTPSLDARQDLAIAEVSKLGQEAAQKAINDWGQDASNITHLIMCTYSSVDMPGADYHLAKLLGLRPSVNRFMLYQQGCHAGGTILRLAKDLAENNKGARVLGVSSEIGTIGFRGPSETNMDTTVGQILFGDGAGAVIVGANPNLSIERPIFTLFWTAQTILPNSNGALEGHIREAGLFLQLREDIPKLISNNLESCLIEAFSPLNIDDWNSIFWIPHPGGPAILDSVEAKLKLKKEKLSSTRKVLNDYGNMSSASVLFILDEMRKKSVENGDTTTGEGLDWGVLFGFGPGITVETVVLRSVPITK
Fagopyrum tataricum	FtCHS12	this study	MAATLDGAATILAIGTANPPNCIYQADFPDFYFRVTNSDHLPPQFKAKFKRICEKSTIEKRYVHLTEEILKENEGIRNYMASSLNQRQDIAITEIPKLAKEAAQKAIDEWGQSTSNITHLIMCTYSSVDMPGADYHLAKLLGLCPSVKRFMIYQQGCHGGGMSLRLAKDLAENNKGARVLVVCSEMVTIGFRGPSEAHLDSNIVGQIIFGDGAGAVIVGAQPKLSIEKPIFELVWTAQTILPKSDGAIEGHIREAGLFLQLREDIPILISRNIESCLNEAFSPLNIDDWNSIFWIAHPGGPAILDHVEVKLRLEHEKLRATRQVLRDYGNMSSATVLFVLDEMRKKSLANGHATTGEGLEWGVLFGFGPGITVETVVLRSVPITK
Fagopyrum tataricum	FtCHS13	this study	MAKSVDGAAAILAIGTANPQHCIYQADFPERYFRAHEHEQISDNTKLKFKRICENSMIEKRYSHFTEDIIKETGNIFGFDSPSFNVRQELANREVPNLGKIAAQKAIDEWGQPISNITHLVMTTNSGIDMPGSDYYLAKLIGLSPSVKRLMIYQPGCHGGSTVLRLAKDFAENNKGARVLVVSVELVTHGYRGLTESNIATIVQQVLFGEGASAAIVGANPNPTIEKPIVELIWTSQYIVPHSDGAIVGHICDAGLILELSPNIPNLIANNLEACLKEAFSALDIDDWNSIFWVAHPGGGAIVDQIEAKLGLKPEKLRATRKILNDYGNLSTASLLFVMDEMRRSSLENSQGTTGEGLDWGVMFGFGPGLTVDTLVLRSVPITK
Fagopyrum tataricum	FtCHS14	this study	MAPAVADIRKAQRAEGPATVLAIGTATPPNCVYQKDYPDYYFRVTNSEHMTDLKEKFRRMCDKSMIEKRYMHLTEDILKENPNMCAYMQTSSLDNRQDMVVTEVPRLGKEAAQKAIKEWGQSKSKITHVIMCTTSGVDMPGADYQLTKLLGLRPSVKRFMMYQQGCFAGGTVLRLAKDLAENNRGARVLVVCSEITAICFRGPSETHLDSMVGQALFGDGAGAVIVGADPDLSIEKPIFELIWTAQTILPDSEGAIDGHLREVGLTFHLLKDVPGLISKNIEKSLNEAFSPLDVTDWNSLFWVAHPGGPAILDQVEEKLGLKEEKLKATRQVLNDYGNMSSACVLFILDEMRKKSIANGHATTGEGLDWGVLFGFGPGLTVETVVLHSVPVAN
Aegilops tauschii	AtaCHSL	CAJ13966.1	MVSARGVDTTTAANKQQQATCLAPNPGKATILALGHAFPQQLVMQDYVVEGFMRNTNCNDPELKEKLARLCKTTTVKTRYVVMSDEILKSYPELAQEGLPTMKQRLDISNKAVTQMATEASLACVKAWGGDLSAITHLVYVSSSEARFPGGDLHLARALGLSPDVRRVMLAFTGCSGGVAGLRVAKGLAESCPGARVLLATSETTVAGFRPPSPDRPYDLVGVALFGDGAGAAVVGTDPTPLERPLFELHSALQRFLPDTEKTIDGRLTEEGIKFQLGRELPHIIEAHVESFCQKLIKEHPAAAAAEGDNMLTYDKMFWAVHPGGPAILTKMEGRLGLDGGKLRASRSALRDFGNASSNTIVYVLENMVEESRQRAEAPEPEPEPEGEEECEWGLILAF…
Antirrhinum majus	AmCHS	BAE80511.1	MLNVEEVRRAQRAQGPATVLAIGTAVPENVFDQTKFPDFYFGVTNSEHMTELKAKFKRTCDKSMINKRYMHLTEEILKQNPNICTYGAPSLDTRQAITTVEVPKLGKEAAQKAINEWGQSKSKITHLVFCTTSSVDLPGADYQLTNLLDLSPSIKRFMLHYQGCFGGGTSLQVAKDLAENNAGARVLVVCSDIAAFSFHGPDENHFSNLVGQALFGDDAAAAIVGSDPIPGVERPIFQLVSTTQALLPDSGGALSGLLKESGLVFHLSKDISRIISENIEKLLKEAFDQFGISDWNSLFWIMHPGGPAILNKIEEKLKLKPEKLRTTRHMLAEYGNMWSQSVLFIMDEMRKLSTEEGRSSTGEGLDWGVLCAFGPGLTVHTIMMRSMQIS
Arabidopsis halleri	AhCHSL	AAZ23686.1	MGSIDAEVLGSEKKSNPGKATILALGKAFPHQLVMQEYLVDGYFKTTKCDDPELKQKLTRLCKTTTVKTRYVVMSEEILKKYPELAIEGGSTVTQRLDICNDAVTEMAVEASRACIKNWGRSISEITHLVYVSSSEARLPGGDLYLAKGLGLSPDTHRVLLYFVGCSGGVAGLRVAKDIAENNPGSRVLLATSETTIIGFKPPSVDRPYDLVGVALFGDGAGAMIIGSDPDPVCEKPLFELHTAIQNFLPDTEKTIDGRLTEQGINFKLARELPQIIEDNVENFCKKLIGKAGLAHKNYNQMFWAVHPGGPAILNRMEKRLNLSPEKLSPSRRALMDYGNASSNSIVYVLEYMLEESKKVRNMNEEENEWGLILAFGPGVTFEGIIARNLDV
Arabidopsis_thaliana	AtCHS	AAA32771.1	MVMAGASSLDEIRQAQRADGPAGILAIGTANPENHVLQAEYPDYYFRITNSEHMTDLKEKFKRMCDKSTIRKRHMHLTEEFLKENPHMCAYMAPSLDTRQDIVVVEVPKLGKEAAVKAIKEWGQPKSKITHVVFCTTSGVDMPGADYQLTKLLGLRPSVKRLMMYQQGCFAGGTVLRIAKDLAENNRGARVLVVCSEITAVTFRGPSDTHLDSLVGQALFSDGAAALIVGSDPDTSVGEKPIFEMVSAAQTILPDSDGAIDGHLREVGLTFHLLKDVPGLISKNIVKSLDEAFKPLGISDWNSLFWIAHPGGPAILDQVEIKLGLKEEKMRATRHVLSEYGNMSSACVLFILDEMRRKSAKDGVATTGEGLEWGVLFGFGPGLTVETVVLHSVPL
Arabidopsis_thaliana	AtCHSL	NP_171707.1	MSNSRMNGVEKLSSKSTRRVANAGKATLLALGKAFPSQVVPQENLVEGFLRDTKCDDAFIKEKLEHLCKTTTVKTRYTVLTREILAKYPELTTEGSPTIKQRLEIANEAVVEMALEASLGCIKEWGRPVEDITHIVYVSSSEIRLPGGDLYLSAKLGLRNDVNRVMLYFLGCYGGVTGLRVAKDIAENNPGSRVLLTTSETTILGFRPPNKARPYDLVGAALFGDGAAAVIIGADPRECEAPFMELHYAVQQFLPGTQNVIEGRLTEEGINFKLGRDLPQKIEENIEEFCKKLMGKAGDESMEFNDMFWAVHPGGPAILNRLETKLKLEKEKLESSRRALVDYGNVSSNTILYVMEYMRDELKKKGDAAQEWGLGLAFGPGITFEGLLIRSLTSS
Gerbera hybrid	GhCHS1	CAA86218.1	MASSVDMKAIRDAQRAEGPATILAIGTATPANCVYQADYPDYYFRITKSEHMVDLKEKFKRMCDKSMIRKRYMHITEEYLKQNPNMCAYMAPSLDVRQDLVVVEVPKLGKEAAMKAIKEWGHPKSKITHLIFCTTSGVDMPGADYQLTKLLGLRPSVKRFMMYQQGCFAGGTVLRLAKDLAENNKGARVLVVCSEITAVTFRGPNDTHLDSLVGQALFGDGAAAVIVGSDPDLTTERPLFEMVSAAQTILPDSEGAIDGHLREVGLTFHLLKDVPGLISKNIEKALTTAFSPLGINDWNSIFWIAHPGGPAILDQVELKLGLKEEKLRATRHVLSEYGNMSSACVLFIIDEMRKKSSENGAGTTGEGLEWGVLFGFGPGLTVETVVLHSVPTTVTVAV
Gerbera hybrid	GhCHS3	CAA86220.1	MATSPAVIDVETIRKAQRAEGPATILAIGTATPANCVYQADYPDYYFRVTESEHMVDLKEKFQRMCDKSMIRKRYMHITEEFLKENPSMCKFMAPSLDARQDLVVVEVPKLGKEAATKAIKEWGFPKSKITHLVFCTTSGVDMPGADYQLTKLLGLRPSVKRLMMYQQGCFAGGTVLRLAKDLAENNKGARVLVVCSEITAVTFRGPNEGHLDSLVGQALFGDGAAAVIIGSDPDLSVERPLFEMVSAAQTILPDSEGAIDGHLKEVGLTFHLLKDVPALIAKNIEKALIQAFSPLNINDWNSIFWIAHPGGPAILDQVEFKLGLREEKLRASRHVLSEYGNMSSACVLFILDEMRKKSIKDGKTTTGEGLEWGVLFGFGPGLTVETVVLHSLPATISV…
Hordeum vulgare	HvCHSL	AAV49989.1	MVSARDVDTNKQQQQQQATCLLAPNPGKATILALGHAFPQQLVMQDYVVEGFMRNTNCNDPELKEKLTRLCKTTTVKTRYVVMSEEILKSYPELAQEGLPTMKQRLDISNKAVTQMATEASLACVEAWGGDLSAITHLVYVSSSEARFPGGDLHLARALGLSPDVRRVMLAFTGCSGGVAGLRVAKGLAESCPGARVLLATSETTVAGFRPPSPDRPYDLVGVALFGDGAGAAVVGADPTAVERPLFELHSALQRFLPDTEKTIDGRLTEEGIKFQLGRELPHIIEAHVESFCQKLIKEHPGAAAAEDVPLTYDKMFWAVHPGGPAILTKMEGRLGLDGGKLRASRSALRDFGNASSNTIVYVLENMVEESRRQRMTEAPVLENMVEESRRQRTTEPEM…
Malus domestica	MdCHS2	AFX71920.1	MVTVEEVRKAQRAEGPATVLAIGTATPSNCVDQATYPDYYFRITNSEHKTELKEKFQRMCDKSMIKKRYMYLTEEILKENPTVCEYMAPSLDARQDMVVVEVPRLGKEAATKAIKEWGQPKSKITHLVFCTTSGVDMPGADYQLTKLLGLRPYVKRLMMYQQGCFAGGTVLRLAKDLAENNKGARVLVVCSEITAVTFRGPSDTHLDSLVGQALFGDGAAAVIIGADPLPEVEKPLFELVSAAQTILPDSDGAIDGHLREVGLTFHLLKDVPGLISKNIEKSLNEAFKPIGISDWNSLFWIAHPGGPAILDQVESKLALKPEKLEATRQVLSNYGNMSSACVLFILDEVRRKSTEKGLRTTGEGLEWGVLFGFGPGLTVETVVLHSVAA
Medicago sativa	MsCHS1	AAA02823.1	MVSVAEIRQAQRAEGPATIMAIGTANPANCVEQSTYPDFYFKITNSEHKVELKEKFQRMCDKSMIKRRYMYLTEEILKDNPRVCEYMAPSLAARQDMAVVVVPRLGKEAAVKAIKEWGQPKSKITHLIFCTTSGVDMPGADYQLTKLLGLRPYVKRYMMYQQGCFAGGTVLRLAKDLAENNKGARVLVVCSEETPVTFRGPSDTHLDSLVGQALFGDGAAALIVGSDPIPEIEKPIFEMVWTAHTIAPDSEGAIDGHLREAGLTFHLLKDVPGIVSKNIDKALIEAFQPLNISDYNSIFWIAHPGGPAILDQVEEKLGLKPEKMKATREVLSEYGNMSSACVLFILDEMRKKSVQAGLKTTGEGLDWGVLFGFGPGLTIETVVLHSVAI
Medicago sativa	MsCHS2	AAA02824.1	MVSVSEIRKAQRAEGPATILAIGTANPANCVEQSTYPDFYFKITNSEHKTELKEKFQRMCDKSMIKRRYMYLTEEILKENPNVCEYMAPSLDARQDMVVVEVPRLGKEAAVKAIKEWGQPKSKITHLIVCTTSGVDMPGADYQLTKLLGLRPYVKRYMMYQQGCFAGGTVLRLAKDLAENNKGARVLVVCSEVTAVTFRGPSDTHLDSLVGQALFGDGAAALIVGSDPVPEIEKPIFEMVWTAQTIAPDSEGAIDGHLREAGLTFHLLKDVPGIVSKNITKALVEAFEPLGISDYNSIFWIAHPGGPAILDQVEQKLALKPEKMNATREVLSEYGNMSSACVLFILDEMRKKSTQNGLKTTGEGLEWGVLFGFGPGLTIETVVLRSVAI
Medicago sativa	MsCHS4	AAA02825.1	MCDKSMIKRRYMYLTEEILKENPSVCEYMAPSLDARQDMVVVEVPRLGKEAAVKAIKEWGQPKSKITHLIVCTTSGVDMPGADYQLTKLLGLRPYVKRYMMYQQGCFAGGTVLRLAKDLAENNKGARVLVVCSEVTAVTFRGPSDTHLDSLVGQALFGDGAAALIVGSDPVPEIEKPIFEMVWTAQTIAPDSEGAIDGHLREAGLTFHLLKDVPGIVSKNIDKALVEAFQPLGISDYNSIFWIAHPGGPAILDQVEQKLALKPEKMRATREVLSEYGNMSSACVLFILDEMRKKSTQDGLKTTGEGLEWGVLFGFGPGLTIETVVLRSVAI
Medicago sativa	MsCHS8	AAA02826.1	MVSVSEIRTAQRAEGPATILAIGTANPANCVEQSTYPDFYFKITNSEHKTELKEKFQRMCDKSMIKRRYMYLTEEILKENPSVCEYMAPSLDARQDMVVVEVPRLGKEAAVKAIKEWGQPKSKITHLIVCTTSGVDMPGADYQLTKLLGLRPYVKRYMMYQQGCFAGGTVLRLAKDLAENNKGARVLVVCSEVTAVTFRGPSDTHLDSLVGQALFGDGAAALIVGSDPVPEIEKPIFEMVWTAQTIAPDSEGGIDGHLREAGLTFHLLKDVPGIVSKNINKALVEAFEPLGISDYNSIFWIAHPGGPAILDQVEQKLALKPEKMKATREVLSEYGNMSSACVLVILDEMRKKSAQDGLKTTGEGLEFGVLFGFGPGLTIETVVLRSVAI
Medicago sativa	MsCHS9	AAA02827.1	MVSVSEIRQAQRAEGPATIMAIGTANPANCVEQSTYPDFYFKITNSEHKVELKEKFQRMCDKSMIKRRYMYLTEEILKENPSVCEYMAPSLDARQDMVVVEVPRLGKEAAVKAIKEWGQPKSKITHLIFCTTSGVDMPGADYQLTKLLGLRPYVKRYMMYQQGCFAGGTVLRLAKDLAENNKGARVLVVCSEVTAVTFRGPSDTHLDSLVGQALFGDGAAALIVGSDPIPEIEKPIFEMVWTAQTIAPDSEGAIDGHLREAGLTFHLLKDVPGIVSKNIDKALVEAFQPLNISDYNSIFWIAHPGGPAILDQVEQKLGLKPEKMKATREVLSEYGNMSSACVLFILDEMRKKSAQAGLKTTGEGLDWGVLFGFGPGLTIETVVLHSVAI
Medicago sativa	MsCHSI	CAA48226.1	MVSVSEIRNAQRAEGPATTLAIGTANPTNCVEQSTYPDFYFKITNSEHKTELKEKFQRMCDKSMIKRRYMYLTEEILKENPSVCEIMAPSLDAWQDMVVVEVPRLGKEAAVKAIKEWGQPKSKITHLIVCTTSGVDMPGADYQLTKLLGLRPYVKRYMMYQQGCFAGGTVLRLAKDLAENNKGARVLVVCSEVTAVTFRGPSDTHLDSLVGQALFGDGAAALIVGSDPVPEIEKPIFEMVWTAQTIAPDSEGAIDGHLREAGLTFHLLKDVPGIVSKNINKALVEAFEPLGISDYNSIFWIAHPGGPAILDQVEQKLALKPEKMKATREVLSEYGNMSSACVLFILDEMRKKSAQDGLKTTGEGLEWGVLFGFGPGLTIETVVLRSVAI
Nicotiana benthamiana	NbCHS	ABN80439.1	MVTVEEFRRAQRAEGPATVMAIGTATPFNCVDQSTYPDYYFRITNSEHKTELKEKFKRMCEKSMIKKRYMHLTEEILKENPNICAYMAPSLDARQDIVVVEVPKLGKEAAQKAIKEWGQPKSKITHLVFCTTSGVDMPGCDYQLTKLLGLRPSVKRFMMYQQGCFAGGTVLRMAKDLAENNKGARVLVVCSEITAVTFRGPNDTHLDSLVGQALFGDGAAAVIIGSDPIPEVERPLFQLVSAAQTLLPDSEGAIDGHLREVGLTFHLLKDVPGLISKNIEKSLVEAFQPLGISDWNSLFWIAHPGGPAILDQVELKLGLNQEKLKATRNVLTNYGNMSSACVLFILDEMRKASAKEGLGTTGEGLEWGVLFGFGPGLTVETVVLHSVAT
Nicotiana sylvestris	NsCHSL	CAA74847.1	MGKAFPAQLVPQDCLVEGYIRDTNCQDLAIKEKLERLCKTTTVKTRYTVMSKEILDKYPELATEGTPTIKQRLEIANPAVVEMAKQASQACIKEWGRSAEEITHIVYVSSSEIRLPGGDLYLATELGLRNDIGRVMLYFLGCYGGVTGLRVAKDIAENNPGSRVLLTTSETTILGFRPPNKARPYDLVGAALFGDGAAAVIIGTEPIMGKESPFMELNFATQQFLPGTNNVIDGRLTEEGINFKLGRDLPEKIQDNIEEFCKKIIAKADLREAKYNDLFWAVHPGGPAILNRLENTLKLQSEKLDCSRRALMDYGNVSSNTIFYVMEYMREELKNKKNGGEEWGLALAFGPGITFEGILLRSL
Nicotiana tabacum	NtCHS	AAK49457.1	MVTVEEFRRAQCAEGPATVMAIGTATPSNCVDQSTYPDYYFRITNSEHKVELKEKFKRMCEKSMIKKRYMHLTEEILKENPNICAYMAPSLDARQDIVVVEVPKLGKEAAQKAIKEWGQPKSKITHLVFCTTSGVDMPGCDYQLTKLLGLRPSVKRFMMYQQGCFAGGTVLRMAKDLAENNKGARVLVVCSEITAVTFRGPNDTHLDSLVGQALFGDGAAAVIIGSDPIPEVERPLFELVSAAQTLLPDSEGAIDGHLREVGLTFHLLKDVPGLISKNIEKSLVEAFQPLGISDWNSLFWIAHPGGPAILDQVELKLGLKQEKLKATRKVLSNYGNMSSACVLFILDEMRKASAKEGLGTTGEGLEWGVLFGFGPGLTVETVVLHSVAT
Oryza sativa	OsCHS	BAB39764.1	MAAAVTVEEVRRAQRAEGPATVLAIGTATPANCVYQADYPDYYFRITKSEHMVELKEKFKRMCDKSQIRKRYMHLTEEILQENPNMCAYMAPSLDARQDIVVVEVPKLGKAAAQKAIKEWGQPRSRITHLVFCTTSGVDMPGADYQLAKMLGLRPNVNRLMMYQQGCFAGGTVLRVAKDLAENNRGARVLAVCSEITAVTFRGPSESHLDSMVGQALFGDGAAAVIVGSDPDEAVERPLFQMVSASQTILPDSEGAIDGHLREVGLTFHLLKDVPGLISKNIERALGDAFTPLGISDWNSIFWVAHPGGPAILDQVEAKVGLDKERMRATRHVLSEYGNMSSACVLFILDEMRKRSAEDGHATTGEGMDWGVLFGFGPGLTVETVVLHSVPITAGAAA
Oryza sativa	OsCHS1	A2ZEX7.1	MAAAVTVEEVRRAQRAEGPATVLAIGTATPANCVYQADYPDYYFRITKSEHMVELKEKFKRMCDKSQIRKRYMHLTEEILQENPNMCAYMAPSLDARQDIVVVEVPKLGKAAAQKAIKEWGQPRSRITHLVFCTTSGVDMPGADYQLAKMLGLRPNVSRLMMYQQGCFAGGTVLRVAKDLAENNRGARVLAVCSEITAVTFRGPSESHLDSMVGQALFGDGAAAVIVGSDPDEAVERPLFQMVSASQTILPDSEGAIDGHLREVGLTFHLLKDVPGLISKNIERALGDAFTPLGISDWNSIFWVAHPGGPAILDQVEAKVGLDKERMRATRHVLSEYGNMSSACVLFILDEMRKRSAEDGHATTGEGMDWGVLFGFGPGLTVETVVLHSVPITAGAAA
Oryza sativa	OsCHS2	BAA19186.2	MAAAVTVEEVRRAQRAEGPATVLAIGTATPANCVYQADYPDYYFRITKSEHMVELKEKFKRMCDKSQIRKRYMHLTEEILQENPNMCAYMAPSLDARQDIVVVEVPKLGKAAAQKAIKEWGQPRSRITHLVFCTTSGVDMPGADYQLAKMLGLRPNVNRLMMYQQGCFAGGTVLRVAKDLAENNRGARVLAVCSEITAVTFRGPSESHLDSMVGQALFGDGAAAVIVGSDPDEAVERPLFQMVSASQTILPDSEGAIDGHLREVGLTFHLLKDVPGLISKNIERALGDAFTPLGISDWNSIFWVAHPGGPAILDQVEAKVGLDKERMRATRHVLSEYGNMSSACVLFILDEMRKRSAEDGHATTGEGMDWGVLFGFGPGLTVETVVLHSVPITAGAAA
Oryza sativa	OsCHSL	AAL59036.1	MADLGFGDARSGNGSRSQCSRGKAMLLALGKGLPEQVLPQEKVVETYLQDTICDDPATRAKLERLCKTTTVRTRYTVMSKELLDEHPELRTEGTPTLTPRLDICNAAVLELGATAARAALGEWGRPAADITHLVYISSSELRLPGGDLFLATRLGLHPNTVRTSLLFLGCSGGAAALRTAKDIAENNPGSRVLVVAAETTVLGFRPPSPDRPYDLVGAALFGDGASAAIIGAGPIAAEESPFLELQFSTQEFLPGTDKVIDGKITEEGINFKLGRDLPEKIENRIEGFCRTLMDRVGIKEFNDVFWAVHPGGPAILNRLEVCLELQPEKLKISRKALMNYGNVSSNTVFYVLEYLRDELKKGMIREEWGLILAFGPGITFEGMLVRGIN
Petunia hybrida	PhCHSA	CAA32731.1	MVTVEEYRKAQRAEGPATVMAIGTATPTNCVDQSTYPDYYFRITNSEHKTDLKEKFKRMCEKSMIKKRYMHLTEEILKENPSMCEYMAPSLDARQDIVVVEVPKLGKEAAQKAIKEWGQPKSKITHLFFCTTSGVDMPGCDYQLTKLLGLRPSVKRLMMYQQGCFAGGTVLRLAKDLAENNKGARVLVVCSEITAVTFRGPNDTHLDSLVGQALFGDGAGAIIIGSDPIPGVERPLFELVSAAQTLLPDSHGAIDGHLREVGLTFHLLKDVPGLISKNIEKSLEEAFKPLGISDWNSLFWIAHPGGPAILDQVEIKLGLKPEKLKATRNVLSDYGNMSSACVLFILDEMRKASAKEGLGTTGEGLEWGVLFGFGPGLTVETVVLHSVAT
Petunia hybrida	PhCHSB	CAA32732.1	MKVENGQLQGWWAQRAEGPAKILAIGTATPFHWVDQNSYPDYYFRVTNSQHLVDLKEKFRRICSKTMIKKRHMFLTEELLRKNPTLCSHNEPSLDIRQDILVSEIPKLGKEAALKAIGEWGQPKSTITHLVFCTRSGVDMPGADCQLVKLLGLSPSVQRLMMYQQGCFAGGTMLRLAKDLAENNKGARVLVVCAESSAIGFRGPSEANVDNLIAQALFGDGAAALIIGSDPKPGLERPVFEIFSAAQTFVPNGDCHLALHLREMGLTFHCTKDVPPTIAKNVESCLIKAFEPLGISDWNSLFWILHPGGNAIVDQVESTLGLGPEKLRATRNILSEYGNLSSACCLFILDEIRKKSAREGMRTSGDGLDLGVLLSFGPGLTIETVVLRSVPI
Petunia hybrida	PhCHSD	CAA32733.1	MVTVEEVRNAQRAEGPATVLAIGTATPSNCVDQSTYPDYYFRITDSEHKTELKEKFKRICDKSMIKKRYMHLTEKILKENPNICESMAPSLDARTNIYAVEVPKLGKEAAEKAIEEWNQPKSRITHLVFCTTTGVSMPGADFQLTKLLGLGSSVKRFMMNQLGCFAGGTVLRLAKDLAENNKGARVLVVCSEITVVTFRGPNDTHFDSLVGQALFGDGAAAVIIGSDPIPNVERPLFELVSAAQTLLPDSKNSICGELREIGLTFHLLKDVAELISNNIEKSLVEVFQPLGISAWNSIFWVAHPGGPAILNQVELKLGLNPEKLGATRHVLSEYGNMSSASILFVLDEMRKSSTQKGFDTTGEGLKWGVLIGFGPGITFETIVLHSVSTQGSFGIRDWD…
Petunia hybrida	PhCHSF	CAA32734.1	MVSVEEVRRAQRREGPATILAIGTATPLNCVDQTTYPDYFFRVTNSDHKTELKEKFKRMFERSMIKKSYLHLTEEILKENPSICEHKAPSFDARQDIVVVEVPKLGKEAAQNAIKEWGQPKSKITHLVFCTTTGVDMHGADYQLTKLLGLSPSVKRLMMYQLGCYGGGTVLRLAKDLAENNKGARALVVCSEITAITFHAPSDTDLDVLVGQALFGDGAASVIIGSDPNLEVEKPLFELVSAAQTLVPDCGHKIYGKTSDVGLTFHLHKDVPRLVSQNIEKSLVEVFQPLGIFDWNSIFWVGHAGGREILDQVELKLGLKPEKLNVTRHVMSEYGNMASACVLFVLDEMRKTSTKEGFGTNVEGLEWGVLCSFGPGLTIETIVLHSVSI
Petunia hybrida	PhCHSG	CAA32735.1	MATVEEIRKAQRAEGPATVLAIGTANPSNCVDQSAYPDFLFRITTSDHKTELKEKFKHMCEGSMIKKRYLHLTEEILKNNPNICEHKAPSLNARQEIAVAEAPKLGKRAAQKAIEEWSQSKSKITHLVFCTTTSVELPGADYQLTKLLGLSPSVKRSMMYQQGCYGGGTALRLAKDLAENNKGARVLVVCVEITVMSFQAPSRNDTDELDVLVGQALFADGASAVIIGSDPILAIEKPLFELVFATQTLIPDSGHVICANLTEAGLIPHLLKDAPIVISQNIERRLVEVFKPLGISDWNSIFWVAHPGGPAILNQIELKLGLKPEKLRAARHVLSEYGNMSSACVLFVLDEMRKGTIEKGMGTTGEGLEWGLLFGFGPGLTIETVVLHSVSIN
Petunia hybrida	PhCHSJ	CAA32737.1	MVTVEEIRRAQRAEGPATIMAIGTATPSNCVDQSTYPDYYFRITNSEHKTELKEKFQRMCDKSMIKKRYMHLTEEILKENPNICEYMAPSLDARQDIVVVEVPKLGKEAAQKAIKEWGQPKSKITHLVFCTTSGVDMPGADYQLTKLLGLRSSVKRLMMYQQGCFAGGTVLRLAKDLAENNKGARVLVVCSEITAVTFRGPNDTHLDSLVGQALFGDGAAAIIIGSDPLPGVERPLFELVSASQTLLPDSEGAIDGHLREVGLTFHLLKDVPGLISKNIQKSLVEAFQPLGISDWNSIFWIAHPGGPAILDQVELKLGLKPEKLRATRHVLSEYGNMSSACVLFILDEMRKASSKEGLGTTGEGLEWGVLFGFGPGLTVETVVLHSVST
Phaseolus vulgaris	PvCHS17	P49440.1	MVSVSEIRQAQRAEGPATILAIGTATPSNCVDQSTYPDYYFRITNSEHMTDLKEKFQRMCDKSMIKKRYMHLNEEILKENPNMCAYMAPSLDARQDIVVVEVPKLGKEAAVKAIKEWGQPKSKITHLIFCTTSGVDMPGADYQLTKLLGLRPYVKRYMMYQQGCFAGGTVLRLAKDLAENNKGARVLVVCSEITAVTFRGPSDTHLDSLVGQALFGDGAAAVIVGSDPIPQIEKPLFELVWTAQTIAPDSDGAIDGHLREVGLTFHLLKDVPGIVSKNIGKALFEAFNPLNISDYNSIFWIAHPGGPAILDQVEQKLGLKPEKMKATRDVLSDYGNMSGACVLFILDEMRRKSAEKGLKTTGEGLEWGVLFGFGPGLTIETVVLHSVAI
Physcomitrium patens	PpCHS	ABB84527.1	MASAGDVTRAALPRAQPRAEGPACVLGIGTAVPPAEFLQSEYPDFFFNITNCGEKEALKAKFKRICDKSGIRKRHMFLTEEVLKANPGICTYMEPSLNVRHDIVVVQVPKLAAEAAQKAIKEWGGRKSDITHIVFATTSGVNMPGADHALAKLLGLKPTVKRVMMYQTGCFGGASVLRVAKDLAENNKGARVLAVASEVTAVTYRAPSENHLDGLVGSALFGDGAGVYVVGSDPKPEVEKPLFEVHWAGETILPESDGAIDGHLTEAGLIFHLMKDVPGLISKNIEKFLNEARKPVGSPAWNEMFWAVHPGGPAILDQVEAKLKLTKDKMQGSRDILSEFGNMSSASVLFVLDQIRHRSVKMGASTLGEGSEFGFFIGFGPGLTLEVLVLRAAPNSA
Pinus radiata	PrCHS1	AAB80804.1	MSASNGTNGVVAVKSRRQHRPGKTTAMAFGRAFPDQLVMQEFLVDGYFRNTNCQDPVLRQKLERLCKTTTVKTRYVVMSDEILAQHPELAVEGSATVRQRLEISNVAVTDMAVDACRDCLKEWGRPVSEITHLVYVSSSEIRLPGGDLYLASRLGLRSDVSRVMLYFLGCYGGVTGLRVAKDLAENNPGSRVLLATSETTILGFRPPNPERPYDLVGAALFGDGAAAMVLGTDPRPEAGEQGFLELDWAVQQFLPDTHGTINGRLTEEGINFKLGRELPQIIEDHIEGFCRKLMDKAGVDDYNELFWGVHPGGPAILNRLEKKLSLGPEKLYYSRQALADYGNASSNTIVYVLDAMRQLKGGEKQSPEWGLILAFGPGITFEGILARSLV
Pinus sylvestris	PsCHS	CAA43166.1	MAAGMMKDLEAFRKAQRADGPATILAIGTATPPNAVDQSSYPDYYFKITNSEHMTELKEKFRRMCDKSAIKKRYMYLTEEILKENPKVCEYMAPSLDARQDMVVVEVPRLGKEAAAKAIKEWGQPKSKITHVIFCTTSGVDMPGADYQLTKLLGLRPSVKRVMMYQQGCFAGGTVLRVAKDLAENNRGARVLVVCSEITAVTFRGPSDTHLDSMVGQALFGDGAAALIVGADPVPEVEKPCFELMWTAQTILPDSDGAIDGHLREVGLTFHLLKDVPGLISKNIEKSLVEAFQQFGISDWNQLFWIAHPGGPAILDQVEAKLNLDPKKLSATRQVLSDYGNMSSACVHFILDEMRKSSKEKGCSTTGEGLDVGVLFGFGPGLTVETVVLKSVPLLD
Psilotum nudum	PnCHS	BAA87922.1	MSMSSRRVERSEGPATILAIGTANPTNMLEQSTYPDFYFNITKSNNMTELKEKFRRMCEKSGIKKRYMHLTPEILEANPAMCAYWEKSLDIRQDIVVIEVPKLGKEAAVKAIKEWGQPRTKITHLVFCTTSGVDMPGADWTLAKLLGLRSNVKRIMLYQQGCFGGGTALRVAKDLAENSKGARVLVVCSEITAVTFRGPSETHLDSLVGQALFSDGAAALIVGSDPISNVEKPCFQMHWTGSNILPESDGAIDGHLREVGLTFHLLKDVPGLISKNIRNILKEAFENVFGDAEPPSVNDIFWIAHPGGPAILDQIEAKLQLRPEKLAASRAVLADYGNMSSACVHFILDYIRHKSMENKCTTTGEGYEWGVLFGFGPGLTVETVILRSVQCPEGGGATE…
Triticum aestivum	TaCHSL	CAJ15412.1	MVSARGVDTTTAANKQQQATCLAPNPGKATILALGHAFPQQLVMQDYVVEGFMRNTNCNDPELKEKLARLCKTTTVKTRYVVMSDEILKSYPELAQEGLPTMKQRLDISNKAVTQMATEASLACVKAWGGDLSAITHLVYVSSSEARFPGGDLHLARALGLSPDVRRVMLAFTGCSGGVAGLRVAKGLAESCPGARVLLATSETTVAGFRPPSPDRPYDLVGVALFGDGAGAAVVGTDPTPLECPLFELHSALQRFLPGTEKTIDGRLTEEGIKFQLGRELPHIIEAHVESFCQKLIKEHPAAAAAEGDNMLTYDKMFWAVHPGGPAILTKMEGRLGLDGGKLRASRSALRDFGNASSNTIVYVLENMVEESRQRAEAPEPEPEPEGADQECEWGLILA…
Zea mays	ZmC2	CAA42764.1	MAGATVTVEEVRKAQRATGPATVLAIGTATPANCVYQADYPDYYFRITKSEHLTDLKEKFKRMCDKSMIRKRYMHLTEEFLAENPSMCAYMAPSLDARQDVVVVEVPKLGKAAAQKAIKEWGQPKSRITHLVFCTTSGVDMPGADYQLTKALGLRPSVNRLMMYQQGCFAGGTVLRVAKDLAENNRGARVLVVCSEITAVTFRGPSESHLDSLVGQALFGDGAAAVVVGADPDDRVERPLFQLVSAAQTILPDSEGAIDGHLREVGLTFHLLKDVPGLISKNIGRALDDAFKPLGISDWNSIFWVAHPGGPAILDQVEAKVGLDKARMRATRHVLSEYGNMSSACVLFILDEMRKRSAEDGQATTGEGLDWGVLFGFGPGLTVETVVLHSVPITTGAATA
Zea mays	ZmWhp	CAA42763.1	MAGATVTVDEVRKGQRATGPATVLAIGTATPANCVYQADYPDYYFRITKSDHLTDLKEKFKRMCDKSMIRKRYMHLTEEFLSENPSMCAYMAPSLDARQDVVVTEVPKLGKAAAQEAIKEWGQPKSRITHLVFCTTSGVDMPGADYQLTKALGLRVVNRLMMYQQGCFAGGTVLRVAKDVAENNRGARVMVVCSEITAVTFRGPSESHVDSLVGQALFGDGAAAGRGGADPDGRVERPLFQLVSAAQTILPDSEGAIDGHLREVGLAFHLLKDVPGLISKNIERALEDAFEPLGISDWNSIFWVAHPGGPAILDQVEAKVGLDKARMRATRHVLSEYGNMSSACVLFILDEMRKRPAEDGQSTTGEGLDWGVLFGFGPGLTVETVVLHSVPITTGAPTAA
Zea mays	ZmCHSL	NP_001149508.1	MVSSSMDTTSDKRASSMLAPNPGKATILALGHAFPQQLVMQDYVVDGFMKNTNCDDPELKEKLTRLCKTTTVRTRYVVMSDEILKNYPELAQEGLPTMNQRLDISNAAVTQMATEASLSCVRSWGGALSSITHLVYVSSSEARFPGGDLHLARALGLSPDVRRVMLAFTGCSGGVAGLRVAKGLAESCPGARVLLATSETTIVGFRPPSPDRPYDLVGVALFGDGAGAAVIGTDPAPAERPLFELHSALQRFLPDTERTIEGRLTEEGIKFQLGRELPHIIEAHVEDFCQKLMKERQSGEDADGGGPEPMSYGDMFWAVHPGGPAILTKMEGRLGLGADKLRASRCALRDFGNASSNTIVYVLENMVEDTRRRRLLAADDGGEDCEWGLILAFGPGITF…
