# Supplementary material for: Identification and Expression Analysis of Chalcone Synthase Gene Family in Tartary Buckwheat
Source: Genes (Basel). 2025 Apr 14;16(4):451. doi: 10.3390/genes16040451 (PMC12027227; doi:10.3390/genes16040451)
Supplement: Supplementary file 1 [file genes-16-00451-s001.zip › Table S2. Specific primers of FtCHS genes for qRT-PCR analysis.xlsx]

## Sheet: Table S2
Gene Name	Gene ID	Sense Primer (F)	Anti-sense Primer (R)	Putative Length (bp)	Tm (℃)	Cycles
FtCHS1	FtPinG0000291700.01	5'-TCTCCTCAAGCGAAATCCGT-3'	5'-GACTCCTCCATAGCAGCCGA-3'	116	60	40
FtCHS2	FtPinG0008131000.01	5'-GCCTTCGCCCTTCCGTTA-3'	5'-ACCCGAGCACCCTTGTTG-3'	112	60	40
FtCHS3	FtPinG0003701300.01	5'-TGCCGCTTTGGTGGTAGG-3'	5'-GCCCTGCCTCGGTCAAAT-3'	131	60	40
FtCHS4	FtPinG0003701500.01	5'-CGTGGCTTTCGCTTTCCG-3'	5'-CAGCTCCGTCACCGAACA-3'	80	60	40
FtCHS5	FtPinG0003710800.01	5'-CACACCTCCCACTTGCTACC-3'	5'-ATGAATCTTTGTCTAATACCCGA-3'	135	60	40
FtCHS6	FtPinG0006832300.01	5'-AACTCACAGAAAGCAAATGGC-3'	5'-ATACGGAAGTAGAAATCGGGA-3'	104	60	40
FtCHS7	FtPinG0008741700.01	5'-GCTCGTGTGCTCGTAGTGT-3'	5'-GCGGATGCTCCTTCACCA-3'	113	60	40
FtCHS8	FtPinG0000551600.01	5'-TCTCAACATCGCCGACTGG-3'	5'-ATGAACAAAACACAAGCACTGG-3'	168	60	40
FtCHS9	FtPinG0001351300.01	5'-TGGCCTCGGTCCTTCTGT-3'	5'-TCTCAGATGGACCGCGGA-3'	129	60	40
FtCHS10	FtPinG0002783200.01	5'-GGTATGTTGTTATGTCGGAGGAG-3'	5'-ATGCGTTGCGTATCGGG-3'	268	60	40
FtCHS11	FtPinG0009022800.01	5'-CGACCATCCTCGCCATCG-3'	5'-GGGAGGGCATATGGTCGC-3'	105	60	40
FtCHS12	FtPinG0002110600.01	5'-GGTGGAATGTCCCTTCGTCTA-3'	5'-ATTTCTGAACACACTACAAGCACAC-3'	80	60	40
FtCHS13	FtPinG0002106500.01	5'-TGGGTCTGATTATTACCTTGCC-3'	5'-CACGGACACTACGAGAACACG-3'	160	60	40
FtCHS14	FtPinG0008806400.01	5'-TGATTGGAACTCACTATTCTGGGT-3'	5'-AGATGAACAAAACACACGCACTC-3'	158	60	40
FtH3	HM628903.1	5'-GAAATTCGCAAGTACCAGAAGAG-3'	5'-CCAACAAGGTATGCCTCAGC-3'	158	60	40
